# Supplementary material for: Characterization of a bacteriophage with broad host range against strains of Pseudomonas aeruginosa isolated from domestic animals
Source: BMC Microbiol. 2019 Jun 17;19:134. doi: 10.1186/s12866-019-1481-z (PMC6580649; doi:10.1186/s12866-019-1481-z)
Supplement: Supplementary file 6 — Titers of phage before and after refrigeration for 104 days. (XLSX 13 kb) [file 12866_2019_1481_MOESM6_ESM.xlsx]

## Sheet: Planilha1
Titer estimation at day 1:
	Phage dilution:	10000000	10000000	10000000			Colunas1	Mean titer	SD
	Phage inoculum factor:	50	50	50			Day 1	8500000000	4.3589e+09
	Number of plaques	27	11	13
	Titer:	13500000000	5500000000	6500000000			Day 104	6.83333e+08	1.44338e+08
	Mean titer:	8500000000
	Standard deviation:	4.3589e+09
Titer estimation at day 104:
	Phage dilution:	1000000	1000000	1000000
	Phage inoculum factor:	50	50	50
	Number of plaques	17	12	12
	Titer:	850000000	600000000	600000000
	Mean titer:	6.83333e+08
	Standard deviation:	1.44338e+08
							Reduction in titre after 104 days storage at approximately 5ºC
							Day 1	8500000000
							Day 104	6.83333e+08
							log reduction:	12.439
