# Supplementary material for: Characterization of a bacteriophage with broad host range against strains of Pseudomonas aeruginosa isolated from domestic animals
Source: BMC Microbiol. 2019 Jun 17;19:134. doi: 10.1186/s12866-019-1481-z (PMC6580649; doi:10.1186/s12866-019-1481-z)
Supplement: Supplementary file 7 — Estimation of EOP. (XLSX 20 kb) [file 12866_2019_1481_MOESM7_ESM.xlsx]

## Sheet: Plan1
Bioassays with P. aeruginosa strain Lfar01
	Bioassays with phage concentraion of 1 x 10E6 pfu/mL
	Bioassay with phage BrSP1
		Absorbance at 600 nm
	Time*	1	2	3	Mean	Standard deviation
	0	0.002	0.002	0.002	0.002	0
	2	0.024	0.027	0.026	0.0256667	0.00152753
	4	0.224	0.243	0.245	0.237333	0.0115902
	6	0.055	0.061	0.066	0.0606667	0.00550757
	8	0.067	0.069	0.071	0.069	0.002
	10	0.072	0.076	0.082	0.0766667	0.00503322
	12	0.105	0.105	0.109	0.106333	0.0023094
	24	2.088	2.089	2.059	2.07867	0.0170392
	Control:
	Bioassays without phages
		Absorbance at 600 nm
	Time*	1	2	3	Mean	Standard deviation
	0	0.002	0.002	0.002	0.002	0
	2	0.027	0.03	0.026	0.0276667	0.00208167
	4	0.244	0.271	0.26	0.258333	0.0135769
	6	1.337	1.31	1.305	1.31733	0.0172143
	8	1.632	1.69	1.69	1.67067	0.0334863
	10	2.058	2.155	2.12	2.111	0.0491223
	12	2.331	2.332	2.332	2.33167	0.00057735
	24	2.39	2.457	2.457	2.43467	0.0386825
	Bioassays with phage concentraion of 1 x 10E7 pfu/mL
	Bioassay with phage BrSP1
		Absorbance at 600 nm				BrSP1
	Time*	1	2	3	Mean	Standard deviation
	0	0.004	0.004	0.004	0.004	0
	2	0.013	0.012	0.012	0.0123333	0.00057735
	4	0.12	0.128	0.14	0.129333	0.0100664
	6	0.022	0.026	0.031	0.0263333	0.00450925
	8	0.044	0.046	0.041	0.0436667	0.00251661
	10	0.056	0.063	0.056	0.0583333	0.00404145
	12	0.112	0.126	0.138	0.125333	0.0130128
	24	1.839	1.857	2.538	2.078	0.398473
	Control:
	Bioassays without phages
		Absorbance at 600 nm				Control
	Time*	1	2	3	Mean	Standard deviation
	0	0.004	0.004	0.004	0.004	0
	2	0.013	0.013	0.013	0.013	0
	4	0.145	0.162	0.165	0.157333	0.0107858
	6	1.23	1.252	1.222	1.23467	0.0155349
	8	1.703	1.73	1.773	1.73533	0.0353034
	10	2.236	2.123	2.158	2.17233	0.0578475
	12	2.538	2.538	2.538	2.538	0
	24	2.635	2.635	2.538	2.60267	0.056003
	*Time: hours post-infection

## Sheet: Plan2
Bioassays with P. aeruginosa strain ATCC 27853
Control:
Bioassay without phage BrSP1
	Absorbance at 600 nm
Time*	1	2	3	Mean	Standard deviation
T = 0	0.003	0.005	0.002	0.00333333	0.00152753
T = 2	0.017	0.026	0.042	0.0283333	0.0126623
T = 4	0.205	0.233	0.216	0.218	0.0141067
T = 6	1.239	1.212	1.284	1.245	0.0363731
T = 8	2.247	2.208	2.306	2.25367	0.049339
T= 10	2.8	2.761	2.771	2.77733	0.0202567
T = 12	3.193	3.064	3.09	3.11567	0.0682227
T = 24	3.262	3.22	3.174	3.21867	0.0440151
Bioassays with phage concentraion of 1 x 10E7 pfu/mL
Bioassay with phage BrSP1
	Absorbance at 600 nm
Time*	1	2	3	Mean	Standard deviation
T = 0	0.003	0.005	0.002	0.00333333	0.00152753
T = 2	0.003	0.005	0.013	0.007	0.0052915
T = 4	0.01	0.002	0.004	0.00533333	0.00416333
T = 6	0.01	0.002	0.003	0.005	0.0043589
T = 8	0.004	0.001	0.011	0.00533333	0.0051316
T= 10	0.026	0.031	0.019	0.0253333	0.00602771
T = 12	0.16	0.159	0.155	0.158	0.00264575
T = 24	2.962	2.836	3.132	2.97667	0.148544

## Sheet: Plan3
Bioassays with P. aeruginosa strain BOIJ02
Control:
Bioassay without phage BrSP1
	Absorbance at 600 nm
Time*	1	2	3	Mean	Standard deviation
T = 0	0.001	0.001	0.003	0.00166667	0.0011547
T = 2	0.025	0.026	0.017	0.0226667	0.00493288
T = 4	0.264	0.268	0.293	0.275	0.0157162
T = 6	0.772	0.677	0.699	0.716	0.0497293
T = 8	1.009	1.057	1.108	1.058	0.0495076
T= 10	1.583	1.4	1.448	1.477	0.0948841
T = 12	1.725	1.826	1.993	1.848	0.135348
T = 24	2.74	2.97	3.039	2.91633	0.156558
Bioassays with phage concentraion of 1 x 10E7 pfu/mL
Bioassay with phage BrSP1
	Absorbance at 600 nm
Time*	1	2	3	Mean	Standard deviation
T = 0	0.001	0.001	0.003	0.00166667	0.0011547
T = 2	0.013	0.018	0.008	0.013	0.005
T = 4	0.001	0.006	0.007	0.00466667	0.00321455
T = 6	0.002	0.006	0.005	0.00433333	0.00208167
T = 8	0.006	0.011	0.017	0.0113333	0.00550757
T= 10	0.032	0.037	0.038	0.0356667	0.00321455
T = 12	0.303	0.359	0.308	0.323333	0.0309892
T = 24	1.538	1.586	1.726	1.61667	0.0976797
