# Supplementary material for: Characterization of a bacteriophage with broad host range against strains of Pseudomonas aeruginosa isolated from domestic animals
Source: BMC Microbiol. 2019 Jun 17;19:134. doi: 10.1186/s12866-019-1481-z (PMC6580649; doi:10.1186/s12866-019-1481-z)
Supplement: Supplementary file 8 — Absorbance data collected in the experiments. (XLSX 19 kb) [file 12866_2019_1481_MOESM8_ESM.xlsx]

## Sheet: Plan1
					Plaque counts in Petri Dishes						Difference from the mean
	Sample identification		Diluition*	1	2	3	Mean**	EOP		D	E	F	Deviation***
1	ATCC 27853	4.1	-4	20	28	24	24	1	1	0.833333	1.16667	1	0.166667
2	Lfar1	Lfar1	-4	6	13	14	11	0.458333	2	0.25	0.541667	0.583333	0.181621
3	CAPE01	5.1	-4	11	8	18	12.3333	0.513889	3	0.458333	0.333333	0.75	0.213817
4	CAPE02	5.2	-4	6	5	3	4.66667	0.194444	4	0.25	0.208333	0.125	0.0636469
5	BOIJ01	6	-4	12	7	8	9	0.375	5	0.5	0.291667	0.333333	0.11024
6	BOIJ02	7.1	-4	34	48	42	41.3333	1.72222	6	1.41667	2	1.75	0.292657
7	CASM03	9.1	-3	1.3	0.7	1	1	0.0416667	7	0.0541667	0.0291667	0.0416667	0.0125
8	CASM05	11.1	-4	17	13	15	15	0.625	8	0.708333	0.541667	0.625	0.0833333
9	CASM06	11.2	-4	19	14	15	16	0.666667	9	0.791667	0.583333	0.625	0.11024
10	BOJC01	12.1	-4	31	19	35	28.3333	1.18056	10	1.29167	0.791667	1.45833	0.346944
11	EQSM01	13	-4	19	14	12	15	0.625	11	0.791667	0.583333	0.5	0.150231
12	EQSM02	14	-4	14	21	22	19	0.791667	12	0.583333	0.875	0.916667	0.181621
13	CASM07	16	-4	11	21	16	16	0.666667	13	0.458333	0.875	0.666667	0.208333
14	BOIJ03	18	-3	0.7	0.5	0.1	0.433333	0.0180556	14	0.0291667	0.0208333	0.00416667	0.0127294
15	BOCA01	19	-4	5	6	3	4.66667	0.194444	15	0.208333	0.25	0.125	0.0636469
16	BOSJ01	22	-4	13	5	10	9.33333	0.388889	16	0.541667	0.208333	0.416667	0.168394
17	CASM10	24.1	-4	10	6	6	7.33333	0.305556	17	0.416667	0.25	0.25	0.096225
18	BOSM01	25.1	-4	22	23	20	21.6667	0.902778	18	0.916667	0.958333	0.833333	0.0636469
19	CASM11	27.1	-3	0.7	1.5	0.9	1.03333	0.0430556	20	0.0291667	0.0625	0.0375	0.0173472
20	BOSJ02	30	-4	2	2	4	2.66667	0.111111	21	0.0833333	0.0833333	0.166667	0.0481125
	* Dilution of the phage sample used in the infection
	** Mean of the number of plaques observed in the 3 Petri dishes;
	*** Standard deviation
