# Supplementary material for: Characterization of a bacteriophage with broad host range against strains of Pseudomonas aeruginosa isolated from domestic animals
Source: BMC Microbiol. 2019 Jun 17;19:134. doi: 10.1186/s12866-019-1481-z (PMC6580649; doi:10.1186/s12866-019-1481-z)
Supplement: Supplementary file 9 — Frequency of spontaneous BIMs. (XLSX 16 kb) [file 12866_2019_1481_MOESM9_ESM.xlsx]

## Sheet: Lfar1
Lfar01
Titer at 10E9 without phage BrSP1
Sample	Number of colonies	Dilution	Inoculation factor*	Resulting Titer in CFU/mL
A	38	1000000000	10	380000000000
B	1	1000000000	10	10000000000
C	5	1000000000	10	50000000000
D	7	1000000000	10	70000000000
E	1	1000000000	10	10000000000
Lfar01
Titer at 10E1 with phage BrSP1
Sample	Number of colonies	Diluiton	Inoculation factor*	Resulting Titer in CFU/mL
A	43	10	10	4300
B	21	10	10	2100
C	86	10	10	8600
D	38	10	10	3800
E	24	10	10	2400
* takes into account the inoculation of 100 microliters in each Petri dish
Sample	Titer resistant	Total titer	Frequency
A	4300	380000000000	1.13158e-08
B	2100	10000000000	2.1e-07
C	8600	50000000000	1.72e-07
D	3800	70000000000	5.42857e-08
E	2400	10000000000	2.4e-07

## Sheet: ATCC
ATCC
Titer at 10E9 without phage BrSP1
Sample	Number of colonies	Dilution	Inoculation factor*	Resulting Titer in CFU/mL
A	9	1000000000	10	90000000000
B	93	1000000000	10	930000000000
C	17	1000000000	10	170000000000
D	13	1000000000	10	130000000000
E	34	1000000000	10	340000000000
ATCC
Titer at 10E1 with phage BrSP1
Sample	Number of colonies	Diluiton	Inoculation factor*	Resulting Titer in CFU/mL
A	81	10	10	8100
B	60	10	10	6000
C	49	10	10	4900
D	20	10	10	2000
E	19	10	10	1900
* takes into account the inoculation of 100 microliters in each Petri dish
Sample	Titer resistant	Total titer	Frequency
A	8100	90000000000	9e-08
B	6000	930000000000	6.45161e-09
C	4900	170000000000	2.88235e-08
D	2000	130000000000	1.53846e-08
E	1900	340000000000	5.58824e-09

## Sheet: BOIJ02
BOIJ02
Titer at 10E9 without phage BrSP1
Sample	Number of colonies	Dilution	Inoculation factor*	Resulting Titer in CFU/mL
A	28	1000000000	10	280000000000
B	135	1000000000	10	1350000000000
C	106	1000000000	10	1060000000000
D	109	1000000000	10	1090000000000
E	140	1000000000	10	1400000000000
BOIJ02
Titer at 10E1 with phage BrSP1
Sample	Number of colonies	Diluiton	Inoculation factor*	Resulting Titer in CFU/mL
A	50	10	10	5000
B	79	10	10	7900
C	44	10	10	4400
D	33	10	10	3300
E	99	10	10	9900
* takes into account the inoculation of 100 microliters in each Petri dish
Sample	Titer resistant	Total titer	Frequency
A	5000	280000000000	1.78571e-08
B	7900	1350000000000	5.85185e-09
C	4400	1060000000000	4.15094e-09
D	3300	1090000000000	3.02752e-09
E	9900	1400000000000	7.07143e-09
